# Supplementary material for: Association of Glycemic Index, Glycemic Load, and Carbohydrate Intake with Antral Follicle Counts Among Subfertile Females
Source: Nutrients. 2025 Jan 21;17(3):382. doi: 10.3390/nu17030382 (PMC11820038; doi:10.3390/nu17030382)
Supplement: Supplementary file 1 [file nutrients-17-00382-s001.zip]

Archive with 1 entries (1 files):
- nutrients-3377791-supplementary.pdf
